# Supplementary material for: Characterization of Two Transposable Elements and an Ultra-Conserved Element Isolated in the Genome of Zootoca vivipara (Squamata, Lacertidae)
Source: Life (Basel). 2023 Feb 24;13(3):637. doi: 10.3390/life13030637 (PMC10058329; doi:10.3390/life13030637)
Supplement: Supplementary file 1 [file life-13-00637-s001.zip]

Archive with 1 entries (1 files):
- life-2149043-supplementary.pdf
